# Supplementary material for: Cellular α-synuclein pathology is associated with bioenergetic dysfunction in Parkinson’s iPSC-derived dopamine neurons
Source: Hum Mol Genet. 2019 Feb 11;28(12):2001–13. doi: 10.1093/hmg/ddz038 (PMC6548224; doi:10.1093/hmg/ddz038)
Supplement: Supplementary Data [file suppl_data_ddz038.zip]

Archive with 2 entries (2 files):
- Suppl Figures and Table.pdf
- Zambon et al. - Supplementary_Dec.docx
